# Supplementary material for: Lactobacillus rhamnosus Attenuates Cisplatin-Induced Intestinal Mucositis in Mice via Modulating the Gut Microbiota and Improving Intestinal Inflammation
Source: Pathogens. 2023 Nov 11;12(11):1340. doi: 10.3390/pathogens12111340 (PMC10674506; doi:10.3390/pathogens12111340)
Supplement: Supplementary file 1 [file pathogens-12-01340-s001.zip]

Archive with 1 entries (1 files):
- pathogens-2625501-supplementary.pdf
